# Supplementary material for: Associations between exploratory dietary patterns and incident type 2 diabetes: a federated meta-analysis of individual participant data from 25 cohort studies
Source: Eur J Nutr. 2022 Jun 1;61(7):3649–67. doi: 10.1007/s00394-022-02909-9 (PMC9464116; doi:10.1007/s00394-022-02909-9)
Supplement: Supplementary file 2 — Supplementary file2 (XLSX 19 KB) [file 394_2022_2909_MOESM2_ESM.xlsx]

## Sheet: Tabelle1
InterConnect FG [g/day]	ARIC	AusDiab	CARDIA	PRHHP	CoLaus	ELSA-Brasil	Golestan	InterAct_denmark	InterAct_france	InterAct_germany	InterAct_italy	InterAct_netherlands	InterAct_spain	InterAct_sweden	InterAct_uk	KoGES.ASAS	KoGES.CAVAS	MEC	MESA	MTC	SMC	COSM	SUN	Whitehall	WHI
Fruits	166.2 (77.4 - 276.1)	156.8 (92.8 - 281.9)	94.9 (39.8 - 179)	0 (0 - 200)	175.3 (86.6 - 325)	198 (104 - 333)	117.7 (70.1 - 188)	141.4 (71.4 - 237.4)	160 (16.6 - 285)	91.4 (63.9 - 158.5)	304.3 (207.2 - 425.5)	188.4 (119.8 - 272.2)	204.7 (97.5 - 358)	130.3 (71.9 - 219.3)	171.2 (96.7 - 275.7)	151 (78.5 - 283.6)	112.7 (50.9 - 204.4)	189.3 (91.2 - 338.1)	165.6 (85.4 - 275.1)	321.7 (178.5 - 521.2)	167 (102 - 255)	113 (65 - 183)	291.9 (164.1 - 482.1)	201.4 (113.9 - 328.4)	195.5 (113.5 - 303.3)
Vegetables	55.2 (32.4 - 88.4)	93 (67.7 - 125.5)	109.2 (53.2 - 203.4)	0 (0 - 56.7)	116.6 (76 - 167.2)	163 (104 - 247)	100.2 (66.8 - 144.1)	132.4 (79.3 - 194)	188.1 (97.1 - 267.8)	99.6 (73.9 - 133.2)	137.3 (89.2 - 194.8)	111.5 (85.9 - 144.9)	190 (118.3 - 284)	96.5 (52.4 - 158.2)	181.6 (124.1 - 249.5)	253.8 (177.8 - 354.6)	195.2 (121.3 - 293.7)	238 (153.7 - 364.2)	95 (54 - 150.5)	134.7 (75 - 246.4)	171 (117 - 238)	125 (81 - 181)	391 (260 - 571.9)	138 (95 - 194.6)	158.9 (96.5 - 239.7)
Legumes & soy	32.7 (18.1 - 51.3)	27.3 (15.8 - 44.7)	5 (0 - 16.7)	40 (10 - 60)	3.2 (0 - 8)	151 (76 - 282)	12.2 (7.1 - 18.8)	0.3 (0 - 1.5)	13.1 (3.3 - 27.6)	2.5 (0.9 - 5.9)	5.4 (1.9 - 11.6)	7.2 (2.8 - 13.6)	45.3 (26.1 - 73.4)	0 (0 - 1.8)	11.3 (5.7 - 21.1)	42.5 (24.8 - 68.3)	23.5 (10.6 - 49)	24.1 (12.9 - 44.3)	27.4 (12.2 - 57.7)	52.9 (24.8 - 95.5)	25 (19 - 43)	33 (24 - 60)	52.9 (37.2 - 70)	31.3 (15.3 - 57.6)	28.9 (15.8 - 51.3)
Potatoes	49.9 (24.6 - 81.6)	31.3 (13.1 - 55.8)	10.2 (2.3 - 20.3)	100 (0 - 200)	21.4 (8.9 - 32.1)	27 (12 - 49)	16.1 (8 - 27.4)	135.9 (89.6 - 196.2)	54.3 (30 - 85.7)	88.3 (60.1 - 123.4)	21.4 (11.4 - 36.9)	84.5 (52.3 - 136.2)	72.6 (44.6 - 108.3)	126.7 (80.2 - 183.7)	109.2 (69.5 - 140.4)	12.9 (4.9 - 24.9)	8.6 (2.5 - 17.8)	13.5 (4.9 - 27.1)	8.9 (2.6 - 21.7)	11.2 (6.6 - 34.4)	73 (58 - 98)	107 (88 - 151)	21.4 (10 - 21.4)	94 (68.8 - 144.5)	22.9 (9.7 - 53.6)
French fries	7.9 (0 - 15.8)	NA	NA	NA	4.3 (0 - 10.7)	5 (0 - 10)	36 (17.1 - 60)	NA	NA	NA	NA	NA	NA	NA	NA	NA	NA	3.3 (0 - 8.2)	4.7 (0 - 16.4)	NA	0 (0 - 2)	3 (0 - 5)	10 (10 - 21.4)	12.1 (0 - 25.2)	1.9 (0 - 5.8)
Nuts	4.1 (2 - 10.4)	2.1 (0.7 - 6.2)	7.5 (0 - 22.2)	NA	NA	2 (0 - 4)	1.1 (0 - 3.5)	0.8 (0 - 1.6)	3 (0 - 6.7)	0.8 (0.3 - 3.5)	0.2 (0.2 - 1)	3.6 (1 - 9.3)	0 (0 - 2.8)	0 (0 - 0.6)	1.3 (0 - 3.5)	0 (0 - 0.5)	0 (0 - 0.5)	2.7 (0.9 - 6.4)	4 (1.1 - 10.5)	1.2 (0 - 2.9)	0 (0 - 1)	0 (0 - 1)	3.3 (3.3 - 7.1)	1.7 (0 - 3.5)	2.3 (0.5 - 4.3)
Butter	0 (0 - 1.4)	NA	7 (1.5 - 21.8)	NA	1.3 (0 - 5)	0 (0 - 2)	0.4 (0 - 2.5)	NA	3.8 (0.3 - 10.6)	4.8 (0.9 - 11.9)	0.5 (0.1 - 1.8)	2.6 (1.4 - 5)	NA	0 (0 - 0.1)	0.2 (0 - 4.4)	NA	NA	0 (0 - 0.7)	0.2 (0 - 2.5)	0.2 (0 - 0.8)	NA	NA	0 (0 - 0.7)	0.7 (0 - 4.3)	0 (0 - 0.2)
Margarine	10 (4.3 - 10)	14 (0 - 21)	7.4 (0.7 - 20.7)	NA	0 (0 - 0.4)	0 (0 - 4)	25 (17.5 - 32)	17.4 (6 - 29.2)	0 (0 - 4.2)	6.2 (1.4 - 20.4)	0.2 (0 - 0.4)	13.2 (5.9 - 21)	NA	31.9 (19.7 - 46.4)	10 (4.3 - 25)	NA	NA	0.6 (0 - 3.6)	0.7 (0 - 2.9)	0.2 (0 - 0.8)	6 (0 - 15)	10 (0 - 24)	0 (0 - 0.7)	5.4 (0 - 17.2)	0 (0 - 2.5)
Whole milk	0 (0 - 33.6)	0 (0 - 200)	0 (0 - 100.8)	NA	0 (0 - 32.1)	0 (0 - 120)	29.3 (2.7 - 85.4)	NA	NA	NA	NA	NA	NA	NA	NA	NA	NA	NA	0 (0 - 8.4)	19.9 (0 - 103.2)	NA	NA	0 (0 - 157.1)	0 (0 - 86)	NA
High fat dairy	0 (0 - 16.8)	10.8 (2.9 - 56.8)	1.1 (0 - 5.2)	452 (226 - 678)	17.9 (1.3 - 59.6)	0 (0 - 12)	2.1 (0 - 9.9)	258.8 (120.3 - 543.6)	218.1 (125.4 - 352.3)	158.8 (79.6 - 273.6)	137.1 (23.1 - 224)	365.9 (209.7 - 554.9)	227.8 (134.8 - 350)	336.2 (195.9 - 515.3)	372.1 (293 - 519.5)	60 (6.6 - 162.9)	25.7 (0 - 125.7)	9.4 (0 - 33.1)	5.9 (0 - 18.8)	18.9 (4.6 - 65.7)	33 (2 - 186)	18 (3 - 191)	8.3 (0 - 53.6)	28.3 (10.1 - 90.1)	NA
Medium & low fat dairy	103.2 (0 - 240)	187.5 (0 - 375)	38.4 (0 - 247.2)	NA	16.1 (0 - 90)	0 (0 - 240)	100.4 (53.6 - 165.3)	NA	NA	NA	NA	NA	NA	NA	NA	NA	NA	33.9 (0 - 170.5)	16.8 (0 - 189.6)	34.4 (4.1 - 143.4)	145 (39 - 290)	211 (0 - 442)	200 (0 - 325)	86 (0 - 158)	128.8 (39.4 - 287.2)
Ice	7.9 (7.9 - 48.6)	5.3 (1.5 - 15)	13.6 (0 - 33.9)	NA	3.6 (0 - 10.7)	6 (0 - 11)	NA	13.7 (4.1 - 32.7)	2.3 (0 - 6.8)	2.9 (1.1 - 6.5)	10.7 (3.8 - 21.4)	6.4 (2.2 - 11.7)	NA	4.6 (2.1 - 11.7)	5.7 (0.8 - 11.3)	0 (0 - 9.9)	0 (0 - 3.9)	4.4 (0 - 11.1)	9 (1.7 - 19.8)	1.4 (1.4 - 6.6)	5 (4 - 15)	6 (5 - 21)	6.7 (0 - 14.3)	4 (0 - 8.4)	5.6 (0 - 19.6)
Cheese	12.2 (4 - 28.3)	8 (2 - 14.4)	15.4 (5.7 - 30.2)	NA	30 (16.1 - 59.3)	6 (1 - 24)	10.7 (4.3 - 15)	25.1 (17.1 - 52.3)	50 (29.1 - 79.2)	30.6 (16.4 - 39.5)	57.4 (35.9 - 84.2)	30.5 (20 - 46.3)	14.3 (0.3 - 39.7)	28.6 (16.2 - 48.3)	14.6 (5 - 18.6)	NA	NA	2.5 (0 - 9)	3.4 (0 - 10.9)	14.6 (6.3 - 26.6)	45 (24 - 84)	56 (32 - 106)	28.6 (13.8 - 50)	17.2 (5.6 - 17.2)	4.4 (1.9 - 14.1)
Low fat Cheese	NA	NA	NA	NA	NA	12 (2 - 30)	NA	NA	NA	NA	NA	NA	NA	NA	NA	NA	NA	0 (0 - 1.2)	NA	NA	NA	NA	NA	0 (0 - 2.7)	8.1 (1.9 - 21.2)
Eggs	8.1 (4.1 - 24.9)	12.9 (6.9 - 12.9)	0 (0 - 1.2)	0 (0 - 56.7)	8.9 (4.5 - 21.4)	7 (4 - 13)	8.6 (2 - 17.1)	17.8 (10.6 - 34.9)	22.1 (12.1 - 34.6)	12.8 (6.4 - 20.6)	14.5 (7.8 - 21.5)	14.3 (8 - 21.5)	22.6 (12.7 - 35.7)	7.8 (2 - 20.9)	7.4 (3.8 - 21.5)	10.7 (1.6 - 16.1)	4.1 (0 - 10.7)	9.7 (5.3 - 17.4)	8.1 (2.3 - 16.8)	8.7 (5.1 - 26.7)	8 (2 - 9)	15 (5 - 17)	25.7 (8.6 - 25.7)	8 (3.8 - 24.5)	8.3 (1.9 - 16.5)
Poutry	31.6 (15.8 - 48.6)	25.6 (13.6 - 40)	63.3 (29.4 - 118.7)	0 (0 - 56.6)	17 (8.9 - 25)	72 (24 - 104)	46.9 (25.3 - 75.8)	17.3 (10.2 - 26.8)	19.3 (5 - 31.2)	9.2 (4.6 - 17.4)	22.8 (12.9 - 35.9)	9 (3.7 - 16.2)	31.5 (18.2 - 51.2)	7.2 (0 - 16.4)	16.1 (8.1 - 49.5)	3.7 (2.5 - 9.3)	0 (0 - 2.5)	34.5 (20.3 - 57.1)	18.1 (9 - 41.8)	34.9 (13.7 - 47.3)	8 (8 - 9)	9 (8 - 10)	31.4 (21.4 - 64.3)	26.6 (26.6 - 81.7)	19.8 (8.7 - 40.9)
Red meat	27.7 (19.8 - 60.5)	61.4 (35.2 - 98.6)	107.3 (47.5 - 194.4)	1 (0 - 3)	36.6 (19.7 - 61.1)	50 (33 - 95)	6.9 (2.9 - 14.3)	72.8 (52.3 - 98.1)	50 (23.1 - 73.1)	27 (16.7 - 43.5)	45.3 (26.9 - 65.3)	55.9 (33.6 - 81.6)	37.8 (18.4 - 63.1)	24.7 (12.1 - 44)	32.2 (16.1 - 65.6)	32.1 (15.2 - 60.5)	8.6 (2.5 - 21.4)	30.4 (16.3 - 50)	12.4 (4.5 - 31.6)	27.8 (16 - 49.3)	13 (7 - 23)	31 (16 - 50)	74.3 (41.4 - 95.7)	32.9 (24.1 - 67.7)	11.5 (4.2 - 28.2)
Processed meat	24.8 (12.9 - 47.5)	24.6 (12.2 - 41.6)	16.7 (6.5 - 33.7)	0 (0 - 1)	7.1 (2.7 - 13.4)	16 (6 - 31)	0.8 (0 - 4.7)	20 (11.8 - 32.6)	23.2 (13.1 - 37.1)	53.5 (32.2 - 79.1)	18.8 (10.6 - 32.2)	18.6 (9.6 - 31.8)	28.6 (13.7 - 51.4)	33.6 (19.5 - 51.3)	19.7 (10.4 - 34.2)	0 (0 - 3.6)	NA	14.9 (7 - 26.3)	4.6 (0.9 - 14.2)	12.9 (6.1 - 25.4)	42 (28 - 57)	62 (42 - 77)	45.7 (27.6 - 67.1)	13.8 (6.4 - 25)	15.9 (7.2 - 30.2)
Offals	3.7 (0 - 3.7)	NA	NA	NA	0 (0 - 4.6)	0 (0 - 3)	1.2 (0.2 - 3.7)	8.1 (3.7 - 15)	7.2 (1.7 - 15.1)	3.5 (1.2 - 7.6)	2.2 (0.5 - 5)	2.8 (1 - 6.8)	NA	2.4 (0 - 7.9)	0 (0 - 4.2)	0 (0 - 0.8)	0 (0 - 0.8)	0.1 (0 - 0.9)	NA	1.7 (0 - 2.2)	2 (1 - 9)	3 (1 - 11)	1.7 (0 - 3.6)	0 (0 - 2.7)	NA
Fish	21.9 (14 - 38.6)	25.3 (13.7 - 44)	22.6 (0 - 49.7)	NA	27.7 (16.1 - 45.5)	35 (18 - 62)	3.6 (0.8 - 10)	36.4 (23.6 - 53.4)	27.8 (16.7 - 42)	16.4 (9 - 29)	21.1 (11.5 - 34.2)	7.4 (2.8 - 14.1)	50.3 (29.9 - 77.4)	17.8 (7.8 - 32.5)	28.2 (16.2 - 42.7)	26 (13.7 - 45.8)	15.3 (7.1 - 28.4)	12.3 (5.9 - 22)	14.1 (6.2 - 28.2)	11.2 (4.4 - 21.6)	25 (16 - 34)	27 (19 - 42)	84.3 (56.2 - 124.8)	26.8 (14.1 - 42.8)	8.4 (2.8 - 15.8)
Shellfish	0 (0 - 7.9)	NA	3.4 (0 - 22.6)	NA	1.8 (0 - 4.5)	0 (0 - 3)	NA	1.7 (0.9 - 4.2)	0.6 (0 - 4.6)	NA	2.8 (0.9 - 6.8)	0.7 (0.3 - 1.7)	3.6 (0 - 8.6)	0.7 (0 - 4.5)	0 (0 - 4.2)	4.3 (0.9 - 8.8)	7.7 (1.2 - 100.4)	2.4 (0.4 - 5.5)	1.7 (0 - 4.5)	3.4 (1.7 - 8.3)	4 (3 - 6)	4 (4 - 5)	4 (0 - 4)	0 (0 - 3.4)	0 (0 - 4.2)
Refined grains	12.2 (0 - 28.3)	20 (0 - 90)	44.4 (21.5 - 80.7)	25 (0 - 50)	16.1 (4.5 - 50)	59 (37 - 105)	365 (278.3 - 454.8)	12.9 (0.5 - 30)	91 (45.7 - 146.7)	9.5 (3.5 - 22.7)	93 (39 - 150)	3 (0 - 14.9)	119.8 (60 - 186.1)	12.5 (2.9 - 32.6)	12.9 (2.1 - 75)	5.3 (0 - 15)	1.2 (0 - 5.9)	146.4 (101 - 206.6)	14 (1.7 - 28)	93.6 (50.3 - 127.1)	16 (0 - 32)	50 (12 - 102)	47.1 (8.6 - 60)	12.9 (2 - 29.7)	16.2 (4.4 - 30.7)
Refined cereals	16.1 (4 - 30.2)	2.1 (0 - 14.7)	NA	NA	NA	2 (0 - 12)	NA	0.8 (0 - 21.4)	NA	0 (0 - 2.6)	NA	0 (0 - 2.3)	NA	14.2 (0 - 50.8)	30 (12.9 - 50.6)	NA	NA	19.3 (2.4 - 53.1)	15.8 (1.7 - 35.9)	7.7 (3.1 - 19.1)	6 (0 - 20)	7 (0 - 28)	0 (0 - 4.3)	26.4 (4.2 - 45.7)	32.1 (11.7 - 56)
Whole grain	12.2 (2 - 28.3)	40 (0 - 90)	15.6 (1.4 - 37.6)	NA	16.1 (0 - 50)	4 (0 - 30)	NA	113.8 (74.9 - 163.8)	0 (0 - 12.9)	120.3 (80.8 - 171.8)	17.1 (3.4 - 50)	97.3 (65.5 - 130.6)	0 (0 - 5.7)	50.8 (27.4 - 81.8)	30.8 (6.4 - 88.2)	110 (0 - 660)	0 (0 - 660)	34.7 (16 - 62)	4.9 (0 - 17.1)	2.9 (0.6 - 15.1)	70 (44 - 100)	127 (73 - 189)	0 (0 - 8.6)	64.7 (21.7 - 127)	14.1 (1.9 - 28.1)
Whole cereals	NA	24.3 (3.4 - 58.3)	2.5 (0 - 13.6)	NA	0 (0 - 10.7)	NA	NA	NA	NA	NA	NA	NA	NA	NA	NA	NA	NA	0 (0 - 4.5)	4.5 (0 - 28.2)	0.5 (0 - 4.2)	12 (0 - 74)	13 (0 - 66)	NA	0 (0 - 12.1)	NA
Pasta	9.8 (4.9 - 9.8)	37.1 (17.7 - 67.7)	12.6 (4.2 - 25.9)	NA	55.4 (30.4 - 96.4)	22 (11 - 33)	2.9 (1 - 6.9)	16 (6.4 - 27.9)	NA	10.2 (4.5 - 18.8)	109.5 (63.5 - 178.4)	12.9 (6 - 25.7)	20.1 (8 - 32.7)	10.7 (0 - 28.6)	13.9 (0 - 26.5)	50.4 (24 - 93.6)	24.7 (4.3 - 53.3)	26.1 (14 - 44.3)	30.8 (15.4 - 53.2)	14 (8.3 - 43)	33 (10 - 33)	40 (13 - 42)	8.6 (8.6 - 25.7)	32.2 (15.4 - 51.6)	20.7 (10.7 - 35.3)
Rice	13.7 (6.9 - 13.7)	27.3 (11.7 - 54.9)	NA	452 (226 - 678)	12.9 (5.4 - 12.9)	100 (40 - 200)	44.4 (25.4 - 76.2)	16.4 (9.5 - 25)	28.6 (14.3 - 47.7)	6.5 (2 - 11.7)	12 (6.5 - 23.3)	7.2 (0 - 25)	33.8 (22.7 - 46.7)	11.8 (0 - 25.7)	11.5 (0 - 21)	440 (0 - 660)	330 (0 - 660)	90.3 (28.9 - 214.8)	17.1 (4.9 - 53.3)	28.5 (14 - 43)	10 (8 - 26)	12 (10 - 33)	8.6 (4 - 8.6)	10.1 (0 - 21)	20.9 (11.3 - 62.8)
Pizza	NA	9.8 (4.9 - 25.6)	NA	NA	13.4 (0 - 22.3)	14 (0 - 20)	NA	NA	NA	NA	NA	NA	NA	NA	NA	0 (0 - 1.4)	NA	9.9 (0 - 9.9)	5.4 (0 - 14.4)	1.6 (1.6 - 1.6)	12 (0 - 15)	17 (0 - 18)	4 (0 - 4)	13.4 (0 - 13.4)	5.9 (0 - 13.8)
Cake (Sweet baked goods/cakes/cookie)	36.1 (16.9 - 67.3)	20 (7.9 - 42.6)	3.6 (0.6 - 15.6)	NA	19.7 (9.3 - 35.8)	11 (4 - 23)	0 (0 - 2.7)	12.6 (5.7 - 25.2)	29.5 (13.8 - 53.2)	45.5 (21.6 - 77.2)	31.1 (12.4 - 60)	26.7 (13.7 - 43.3)	18.1 (0 - 50)	39 (21.2 - 63.6)	44.6 (22.8 - 84.3)	2 (0 - 9.7)	0 (0 - 2.3)	15 (5.4 - 30.9)	17 (6.2 - 34.9)	27.5 (12 - 55.4)	31 (19 - 51)	50 (28 - 76)	29 (13 - 56.1)	38.9 (18.5 - 74.3)	20.7 (10 - 37.8)
Sugar	0 (0 - 10)	13.8 (3.9 - 25.4)	7.4 (1.8 - 19.1)	40 (20 - 60)	11.7 (4.3 - 21.7)	10 (0 - 21)	29.3 (15 - 49.3)	9.7 (2.4 - 21.5)	15 (2.1 - 33.6)	10.8 (3.6 - 23)	13.4 (4.6 - 24.2)	11.2 (3.3 - 23.2)	11.4 (2.9 - 22.1)	15.1 (5.3 - 31.4)	12.5 (2.5 - 24)	5 (0 - 5)	3.9 (0.2 - 7.5)	1.6 (0.2 - 5.3)	2.2 (0.2 - 7.9)	0.3 (0.3 - 1.2)	8 (2 - 23)	16 (5 - 35)	10.7 (2.1 - 25.7)	13.7 (2.5 - 27)	4.3 (1.2 - 10.8)
Confect	4 (2 - 14.2)	3.2 (0.9 - 8.5)	2 (0 - 5.7)	NA	4.3 (1.3 - 12.5)	6 (2 - 17)	4 (1.2 - 9)	4.1 (1.6 - 7.1)	2.5 (0 - 13.1)	5.8 (1.8 - 13.6)	0.7 (0 - 3.3)	5.8 (2.3 - 10.8)	NA	2.9 (0.8 - 7.2)	6.3 (1.4 - 19)	0 (0 - 1.5)	0 (0 - 0.6)	1.6 (0 - 4.1)	1.1 (0 - 4)	3.1 (1.1 - 7.1)	3 (2 - 7)	6 (3 - 12)	2 (2 - 4.3)	7 (3.4 - 21.5)	1.4 (0 - 4)
Mayonaise	NA	NA	11.1 (5.1 - 21.6)	NA	0 (0 - 0.6)	0 (0 - 2)	0 (0 - 0.2)	6.9 (3.1 - 15.2)	19.1 (12 - 26.7)	0.7 (0.3 - 1.5)	0.2 (0 - 0.5)	3.7 (1.8 - 6.2)	NA	2.1 (0.2 - 7.1)	5.4 (1.4 - 12.9)	NA	NA	2.3 (0.5 - 7.1)	NA	NA	0 (0 - 2)	0 (0 - 1)	0.7 (0 - 1.4)	3 (0 - 6.3)	11.7 (4.8 - 21.7)
Ketchup	1.1 (0 - 2.1)	1.6 (0.6 - 3.5)	NA	NA	7.1 (2.9 - 17.1)	NA	10 (6 - 16)	NA	0 (0 - 0.7)	3 (1.3 - 5.6)	9.1 (1.9 - 18.8)	4.2 (0 - 12.5)	7 (2.2 - 11.4)	0.6 (0 - 5)	7 (3.2 - 13.8)	NA	NA	0.7 (0 - 2.8)	NA	5.7 (2.8 - 10.2)	2 (0 - 4)	2 (1 - 8)	0.7 (0 - 1.4)	0 (0 - 2)	16.1 (4.3 - 32.2)
Coffee	240 (0 - 600)	NA	31.2 (0 - 348)	84.9 (56.6 - 113.2)	200 (80 - 200)	100 (50 - 150)	NA	900 (500 - 1300)	224.8 (70 - 385.7)	327.1 (260 - 580.2)	90 (60 - 126.9)	500 (375 - 750)	89.3 (9.5 - 175)	400 (300 - 600.8)	475 (81.7 - 476.9)	2.7 (0.2 - 5.4)	4 (0.2 - 4)	240 (85.3 - 600)	120 (8.4 - 600)	103.2 (8.2 - 240)	506 (328 - 708)	636 (394 - 848)	0 (0 - 392.9)	500 (198 - 900)	560.9 (240 - 560.9)
Sugar drinks	33.6 (0 - 206.4)	NA	244.9 (74.5 - 521.9)	NA	3.6 (0 - 42.9)	0 (0 - 34)	26.9 (11.1 - 53)	16.4 (0 - 92.3)	NA	2.8 (0 - 38.5)	0 (0 - 28.6)	60.8 (10.6 - 138.8)	NA	42.9 (0 - 128.6)	45.5 (6.5 - 193.5)	6.6 (0 - 42.9)	0 (0 - 6.6)	14.8 (0 - 127.9)	24.9 (0 - 152.7)	58.9 (12.1 - 182.1)	0 (0 - 83)	47 (0 - 236)	13.3 (0 - 28.6)	0 (0 - 28)	0 (0 - 21.4)
Low sugar drinks	16.8 (0 - 189.6)	NA	NA	NA	NA	NA	NA	NA	NA	NA	NA	NA	NA	NA	NA	NA	NA	0 (0 - 50.9)	0 (0 - 152.7)	0 (0 - 6)	NA	NA	0 (0 - 13.3)	0 (0 - 13.4)	NA
